# Supplementary material for: Inhibition of Aflatoxin Production by Citrinin and Non-Enzymatic Formation of a Novel Citrinin-Kojic Acid Adduct
Source: J Fungi (Basel). 2022 Dec 23;9(1):29. doi: 10.3390/jof9010029 (PMC9861921; doi:10.3390/jof9010029)
Supplement: Supplementary file 1 [file jof-09-00029-s001.zip]

Archive with 1 entries (1 files):
- jof-2011569-supplementary.pdf
